# Supplementary material for: Tracking pollen tube and ovule development in vivo reveals rapid responses to pollination in Brassica napus
Source: AoB Plants. 2025 Jan 20;17(2):plaf002. doi: 10.1093/aobpla/plaf002 (PMC11880539; doi:10.1093/aobpla/plaf002)
Supplement: plaf002_suppl_Supplementary_Datasets_1-3 [file plaf002_suppl_supplementary_datasets_1-3.zip]

Archive with 7 entries (7 files):
- aobplants-24181-TR1-s01.docx
- OSR pollen tubes analysis_AoBP.txt
- OSR_pollen_tubes_analysis_AoBP.R
- ovule_measurements.csv
- pollen_tube_measurements.csv
- readme.md
- readme.txt
