# Supplementary material for: Tracking pollen tube and ovule development in vivo reveals rapid responses to pollination in Brassica napus
Source: AoB Plants. 2025 Jan 20;17(2):plaf002. doi: 10.1093/aobpla/plaf002 (PMC11880539; doi:10.1093/aobpla/plaf002)
Supplement: plaf002_suppl_Supplementary_Datasets_1-3 [file plaf002_suppl_supplementary_datasets_1-3.zip › OSR pollen tubes analysis_AoBP.txt]

#set working directory
setwd("##")
#import pollen tube and ovule measurement datasets
poll_tubes <- read.csv("pollen_tube_measurements.csv") 
ovules <- read.csv("ovule_measurements.csv")

# load required packages
library("ggplot2")
library("performance")
library("see")

####### 
#Module ovule area as a function of time 
# GLM:
ovule_area_glm <- glm(data = ovules, ovule_area ~ time, method = "glm.fit", family = gaussian(link = log))
ovule_area_glm
check_model(ovule_area_glm) # check model assumptions

#LOESS:
ovule_area_loess <- loess(data = ovules, ovule_area ~ time, family = "gaussian")
ovule_area_loess
# there is no automatic calculation of LOESS, so:  
# calculate LOESS AIC 
ovule_rss_loess <- sum(ovule_area_loess$residuals^2) #calculate residual sum of squares
ovule_edf_loess <- ovule_area_loess$enp #estimate the equivalent number of parameters (edf) for LOESS
ovule_n <- nrow(ovules) # number of observations
#calculate log-likelihood for LOESS
ovule_sigma2_loess <- ovule_rss_loess/ovule_n
ovule_log_likelihood_loess <- -ovule_n/2 * (log(2 * pi * ovule_sigma2_loess) +1)
ovule_AIC_loess <- 2 * ovule_edf_loess -2 * ovule_log_likelihood_loess #calculate AIC
ovule_AIC_loess

# plot ovule area as a function of time, fitting with LOESS
ggplot(data = ovules, aes(time, ovule_area)) + 
  stat_smooth(method = "loess", method.args = list(family = "symmetric")) + # define the model 
  geom_point() +
  labs(x = "Time post-pollination (hours)", # define the axes
    y = paste0("Ovule area (mm", "\U00B2", ")")) +
  theme_minimal() + # plot style
  theme(axis.line = element_line(linetype = 'solid'),
    axis.ticks = element_line(),
    panel.grid.major = element_blank(),
    panel.grid.minor = element_blank(),
    legend.background = element_blank(),
    legend.box.background = element_rect(colour = "black"),
    text = element_text(family = "Arial", size = rel(4)),
    panel.background = element_blank(),
    plot.margin = unit(c(1,1,1,1), "cm")) +
  coord_cartesian(xlim = c(0,50))

####### 
#Module pollen tube length as a function of time 
# GLM:
tube_length_glm <- glm(data = poll_tubes, tube_length ~ time, method = "glm.fit", family = gaussian(link = identity))
tube_length_glm
check_model(tube_length_glm) # check model assumptions

#LOESS:
tube_length_loess <- loess(data = poll_tubes, tube_length ~ time, family = "symmetric")
tube_length_loess
# there is no automatic calculation of LOESS, so:  
# calculate LOESS AIC 
tubes_rss_loess <- sum(ovule_area_loess$residuals^2) #calculate residual sum of squares
tubes_edf_loess <- ovule_area_loess$enp #estimate the equivalent number of parameters (edf) for LOESS
tubes_n <- nrow(ovules) # number of observations
#calculate log-likelihood for LOESS
tubes_sigma2_loess <- tubes_rss_loess/tubes_n
tubes_log_likelihood_loess <- -tubes_n/2 * (log(2 * pi * tubes_sigma2_loess) +1)
tubes_AIC_loess <- 2 * tubes_edf_loess -2 * tubes_log_likelihood_loess #calculate AIC
tubes_AIC_loess


ggplot(data = poll_tubes, aes(time, tube_length)) +
stat_smooth(method = "loess", method.args = list(family = "gaussian")) + # define the model 
  geom_point() +
  labs(x = "Time post-pollination (hours)", # define the axes
       y = paste0("Style length (mm)")) +
  theme_minimal() + # plot style
  theme(axis.line = element_line(linetype = 'solid'),
        axis.ticks = element_line(),
        panel.grid.major = element_blank(),
        panel.grid.minor = element_blank(),
        legend.background = element_blank(),
        legend.box.background = element_rect(colour = "black"),
        text = element_text(family = "Arial", size = rel(4)),
        panel.background = element_blank(),
        plot.margin = unit(c(1,1,1,1), "cm")) +
  coord_cartesian(xlim = c(0,50))
