# Supplementary material for: Tracking pollen tube and ovule development in vivo reveals rapid responses to pollination in Brassica napus
Source: AoB Plants. 2025 Jan 20;17(2):plaf002. doi: 10.1093/aobpla/plaf002 (PMC11880539; doi:10.1093/aobpla/plaf002)
Supplement: plaf002_suppl_Supplementary_Datasets_1-3 [file plaf002_suppl_supplementary_datasets_1-3.zip › ovule_measurements.csv]

plantid	flowerid	time	ovule_area
1	8	8	0.077
1	8	8	0.075
1	8	8	0.085
1	8	8	0.072
1	8	8	0.094
1	8	8	0.105
1	8	8	0.091
1	8	8	0.086
2	15	8	0.068
2	15	8	0.066
2	15	8	0.063
2	15	8	0.052
2	15	8	0.066
2	15	8	0.053
2	15	8	0.064
2	15	8	0.067
2	15	8	0.054
2	15	8	0.054
2	16	32	0.1
2	16	32	0.1
2	16	32	0.114
2	16	32	0.123
2	20	20	0.079
2	20	20	0.104
2	20	20	0.102
2	20	20	0.102
2	20	20	0.06
2	20	20	0.059
2	20	20	0.1
2	20	20	0.09
2	20	20	0.112
2	24	40	0.184
2	24	40	0.116
2	30	8	0.075
2	30	8	0.079
2	30	8	0.072
2	30	8	0.086
2	30	8	0.092
2	30	8	0.089
2	30	8	0.067
2	30	8	0.066
2	32	32	0.144
2	32	32	0.13
2	32	44	0.213
2	32	44	0.171
2	32	44	0.168
2	32	44	0.233
2	32	44	0.205
2	34	12	0.233
2	34	12	0.205
2	34	12	0.106
2	34	12	0.098
2	34	12	0.103
2	34	12	0.115
2	34	12	0.118
2	34	12	0.08
4	26	16	0.105
4	26	16	0.08
4	26	16	0.088
4	26	16	0.069
4	26	16	0.11
4	26	16	0.092
4	26	16	0.074
4	26	16	0.116
5	13	8	0.116
5	13	8	0.094
5	13	8	0.062
6	15	40	0.161
6	15	40	0.097
6	29	4	0.055
6	29	4	0.061
6	29	4	0.063
6	29	4	0.069
6	29	4	0.028
6	29	4	0.047
6	32	32	0.159
6	32	32	0.105
6	32	32	0.131
6	44	8	0.073
6	44	8	0.087
6	44	8	0.07
6	44	8	0.066
6	44	8	0.081
6	44	8	0.092
6	44	8	0.075
6	44	8	0.068
6	8	28	0.07
6	8	28	0.069
6	8	28	0.064
8	31	32	0.13
8	31	32	0.099
8	31	32	0.088
8	31	32	0.068
8	31	32	0.086
11	11	8	0.101
11	11	8	0.075
11	11	8	0.089
11	11	8	0.096
11	11	8	0.101
11	11	8	0.089
11	11	8	0.081
11	11	8	0.091
11	11	8	0.079
11	12	32	0.134
11	12	32	0.106
11	12	32	0.121
11	12	32	0.113
11	12	32	0.111
11	12	32	0.083
11	18	12	0.141
11	18	12	0.131
11	18	12	0.098
11	18	12	0.114
11	18	32	0.125
11	18	32	0.132
11	18	32	0.126
11	18	32	0.106
11	18	32	0.103
11	24	12	0.117
11	24	12	0.091
11	24	12	0.093
11	24	12	0.071
11	24	16	0.137
11	24	16	0.125
11	24	16	0.128
11	24	16	0.056
11	24	16	0.056
11	3	40	0.233
11	3	40	0.227
11	3	40	0.118
11	3	40	0.15
11	4	16	0.097
11	4	16	0.108
11	4	16	0.085
11	4	16	0.093
11	4	16	0.114
11	4	16	0.109
11	7	8	0.07
11	7	8	0.065
11	7	8	0.065
11	7	8	0.065
11	7	8	0.066
11	7	8	0.077
11	7	8	0.053
12	20	40	0.123
12	20	40	0.177
12	35	12	0.091
12	35	12	0.089
12	35	12	0.096
12	35	12	0.077
13	10	32	0.111
13	10	32	0.137
13	10	32	0.068
13	16	48	0.189
13	16	48	0.212
13	22	12	0.095
13	22	12	0.088
13	22	12	0.09
13	22	24	0.159
13	22	24	0.122
13	22	24	0.139
13	22	24	0.135
13	2	8	0.079
13	2	8	0.097
13	32	12	0.081
13	32	12	0.085
13	32	12	0.082
13	32	12	0.082
13	32	12	0.099
13	32	12	0.088
13	32	12	0.09
13	7	8	0.057
13	7	8	0.051
13	7	8	0.076
13	7	8	0.082
13	7	8	0.078
13	7	8	0.075
13	7	8	0.065
13	7	8	0.083
13	7	8	0.07
14	13	16	0.122
14	13	16	0.106
14	13	16	0.104
14	13	16	0.115
14	13	16	0.093
14	13	16	0.114
14	13	16	0.126
14	13	16	0.13
14	13	16	0.082
14	13	16	0.119
15	15	4	0.097
15	15	4	0.073
15	15	4	0.071
15	15	4	0.068
15	15	4	0.053
15	15	4	0.061
15	17	8	0.057
15	17	8	0.067
15	17	8	0.052
15	17	8	0.069
15	17	8	0.068
15	17	8	0.067
15	17	8	0.062
15	17	8	0.077
15	17	8	0.076
15	17	8	0.069
15	17	8	0.048
15	44	44	0.167
15	44	48	0.189
15	44	48	0.184
15	44	48	0.142
15	45	24	0.105
15	45	24	0.117
15	45	24	0.103
15	45	24	0.102
15	45	24	0.078
15	45	24	0.106
15	45	32	0.087
15	45	32	0.083
15	45	32	0.079
15	45	32	0.073
15	45	32	0.083
15	45	32	0.083
15	45	4	0.057
15	45	4	0.049
15	45	4	0.049
15	45	4	0.053
15	45	4	0.054
15	45	4	0.056
15	48	8	0.088
15	48	8	0.085
15	48	8	0.139
15	48	8	0.095
15	48	8	0.106
15	48	8	0.111
15	48	8	0.118
15	48	8	0.116
15	48	8	0.124
15	49	4	0.077
15	49	4	0.076
15	49	4	0.082
15	59	12	0.128
15	59	12	0.111
15	59	12	0.062
15	59	12	0.088
15	59	12	0.104
15	59	12	0.117
15	59	12	0.099
15	61	12	0.076
15	61	12	0.082
17	16	36	0.182
17	16	36	0.192
17	16	36	0.21
17	16	36	0.2
17	16	36	0.178
17	16	36	0.21
17	20	12	0.104
17	20	12	0.102
17	20	12	0.116
17	20	12	0.112
17	20	12	0.108
17	20	16	0.09
17	20	16	0.081
17	20	16	0.086
17	20	16	0.086
17	20	16	0.089
17	20	16	0.077
17	20	16	0.09
17	20	16	0.087
17	20	16	0.053
17	2	20	0.073
17	2	20	0.109
17	2	20	0.11
17	2	20	0.109
17	2	20	0.119
17	2	20	0.094
17	2	20	0.108
17	2	20	0.092
17	9	8	0.088
17	9	8	0.091
17	9	8	0.067
17	9	8	0.076
17	9	8	0.071
17	9	8	0.057
19	10	44	0.145
19	10	44	0.251
19	10	44	0.183
19	10	44	0.184
19	10	44	0.246
19	10	44	0.149
19	1	36	0.174
19	1	36	0.113
19	1	36	0.194
19	1	36	0.129
19	1	36	0.126
19	1	36	0.13
19	1	36	0.182
19	1	36	0.152
19	1	36	0.21
19	1	36	0.197
19	1	36	0.191
19	1	36	0.227
19	1	36	0.194
19	1	36	0.151
19	8	24	0.131
19	8	24	0.11
19	8	24	0.132
19	8	24	0.128
