# Supplementary material for: Tracking pollen tube and ovule development in vivo reveals rapid responses to pollination in Brassica napus
Source: AoB Plants. 2025 Jan 20;17(2):plaf002. doi: 10.1093/aobpla/plaf002 (PMC11880539; doi:10.1093/aobpla/plaf002)
Supplement: plaf002_suppl_Supplementary_Datasets_1-3 [file plaf002_suppl_supplementary_datasets_1-3.zip › pollen_tube_measurements.csv]

plantid	flowerid	time	tube_length
1	8	8	2.041
1	8	8	2.134
21	14	24	2.322
21	14	24	2.234
21	21	44	3.175
21	21	44	3.503
21	2	8	1.891
21	2	8	1.981
23	12	4	1.586
23	12	4	1.603
24	5	44	2.939
24	5	44	3.47
2	15	8	2.046
2	15	8	2.2
2	16	32	3.326
2	16	32	2.507
2	20	20	2.208
2	20	20	2.335
2	24	40	3.314
2	24	40	4.108
2	30	8	2.137
2	30	8	2.246
2	34	12	2.44
2	34	12	3.353
5	13	8	2.453
5	13	8	1.872
5	33	8	2.412
5	33	8	2.273
6	15	40	2.135
6	15	40	1.577
6	29	4	1.878
6	29	4	1.916
6	40	32	2.8
6	40	32	2.86
6	44	8	1.752
6	44	8	2.457
6	45	4	1.961
6	45	4	2.024
8	31	32	2.946
8	31	32	2.951
11	3	40	3.457
11	3	40	3.119
11	4	16	2.986
11	4	16	3.041
11	7	8	2.577
11	7	8	1.929
12	20	40	3.492
12	20	40	3.145
12	35	12	2.15
13	10	32	2.974
13	10	32	3.125
13	17	32	3.122
13	17	32	2.503
13	22	12	2.07
13	22	12	2.267
13	7	8	2.055
13	7	8	2.139
15	15	4	1.752
15	15	4	1.971
15	17	8	2.085
15	17	8	2.257
15	20	16	2.279
15	20	16	2.576
15	44	48	2.986
15	44	48	3.045
15	45	24	2.268
15	45	24	2.126
15	45	4	1.598
15	45	4	1.732
15	48	8	2.205
15	48	8	2.442
15	49	4	1.122
15	49	4	0.882
15	61	12	2.658
15	61	12	2.091
17	13	32	3.633
17	13	32	3.073
17	14	12	2.994
17	14	12	2.491
17	14	24	2.983
17	14	24	3.048
17	20	16	2.511
17	20	16	2.722
17	2	20	2.243
17	2	20	2.79
17	9	8	2.494
17	9	8	2.014
19	10	44	3.793
19	10	44	3.495
