# Supplementary material for: Tracking pollen tube and ovule development in vivo reveals rapid responses to pollination in Brassica napus
Source: AoB Plants. 2025 Jan 20;17(2):plaf002. doi: 10.1093/aobpla/plaf002 (PMC11880539; doi:10.1093/aobpla/plaf002)
Supplement: plaf002_suppl_Supplementary_Datasets_1-3 [file plaf002_suppl_supplementary_datasets_1-3.zip › readme.md]

\# Tracking Pollen Tube and Ovule Development in Vivo Reveals Rapid
Responses to Pollination in \*Brassica napus\*

\*\*Running title:\*\* Pollen tubes and ovules in post-pollination
\*Brassica napus\*

\*\*Original Article in Annals of Botany Plants\*\*

\## Authors:  - Catherine Parry\<sup\>1,2\</sup\>, Colin
Turnbull\<sup\>2\</sup\>, & Richard J. Gill\<sup\>1\</sup\>

\#### Addresses:  1. Georgina Mace Centre for the Living Planet,
Department of Life Sciences, Imperial College London, Silwood Park
campus, Ascot, SL5 7PY, UK 2. Department of Life Sciences, Imperial
College London, South Kensington campus, London, SW7 2AZ, UK

\*\*Date of data collection:\*\* August 2023 - November 2023

\-\--

\## File List:

\### \`OSR pollen tubes analysis_AoBP.R\`  - \*\*Type:\*\* R script  -
\*\*Description:\*\* Analysis, model fitting, and production of graphs

\### \`ovule_measurements.csv\`  - \*\*Type:\*\* CSV file  -
\*\*Description:\*\* 2D ovule area measured from microscope images of
aniline-blue stained \*Brassica napus\* flowers.

\### \`pollen_tube_measurements.csv\`  - \*\*Type:\*\* CSV file  -
\*\*Description:\*\* Length of styles measured from stigma surface to
ovule area along pollen tube callose deposits.

\-\--

\## Methodological Information: Data collection as described in the
research paper (\*Parry, Turnbull and Gill 2024\*).

\-\--

\## Data-Specific Information:

\### \`ovule_measurements.csv\` - \*\*Number of variables:\*\* 4  -
\*\*Number of cases:\*\* 309  - \*\*Variable list:\*\*  - \`plantid\` -
The ID of the plant from which each flower was derived.  -
\`flowerid\` - The ID of the flower from which each ovule measurement
was derived.  - \`time\` - Time since pollination for that flower
individual (hours, from 4 to 32 hours).  - \`ovule_area\` - The 2D ovule
area (mm) measured with ImageJ version 2.14.0/1.54f. All ovules visible
in each image were measured.

\-\--

\### \`pollen_tube_measurements.csv\` - \*\*Number of variables:\*\* 4
 - \*\*Number of cases:\*\* 90  - \*\*Variable list:\*\*  -
\`plantid\` - The ID of the plant from which each flower was derived.  -
\`flowerid\` - The ID of the flower from which each ovule measurement
was derived.  - \`time\` - Time since pollination for that flower
individual (hours, from 4 to 32 hours).  - \`tube_length\` - (i.e.,
style length) The distance (mm) from stigma surface to the ovule area
measured from stitched images with ImageJ version 2.14.0/1.54f. Measured
for one pollen tube for each flower.

\-\--

\*\*Note:\*\* Flower and plant IDs differ between ovule measurement and
tube length datasets due to the selection of the highest quality images
with the best aniline blue fluorescence for pollen tube length, as
described in the manuscript.

\-\--

\*\*This README file was generated on 2024-12-18 by Catherine Parry,
corresponding author.\*\*
